# Supplementary material for: Potential marker genes for psoriasis revealed based on single-cell sequencing and Mendelian randomization analysis
Source: Front Genet. 2025 Nov 17;16:1634874. doi: 10.3389/fgene.2025.1634874 (PMC12665383; doi:10.3389/fgene.2025.1634874)
Supplement: Supplementary file 1 [file Table2.xlsx]

## Sheet: Sheet1
id.exposure	id.outcome	outcome	exposure	method	nsnp	b	se	pval	lo_ci	up_ci	or	or_lci95	or_uci95
ENSG00000182472	GCST90038681	Psoriasis	eqtl-a-ENSG00000182472	Inverse variance weighted	6	0.00082893	0.000356246	0.0199733	0.000130688	0.00152717	1.00083	1.00013	1.00153
ENSG00000182472	GCST90038681	Psoriasis	eqtl-a-ENSG00000182472	MR Egger	6	0.00201023	0.00125496	0.184452	-0.000449492	0.00446995	1.00201	0.999551	1.00448
ENSG00000182472	GCST90038681	Psoriasis	eqtl-a-ENSG00000182472	Weighted median	6	0.00102105	0.000397044	0.0101221	0.000242844	0.00179926	1.00102	1.00024	1.0018
ENSG00000182472	GCST90038681	Psoriasis	eqtl-a-ENSG00000182472	Weighted mode	6	0.00101716	0.0003918	0.0484771	0.000249228	0.00178508	1.00102	1.00025	1.00179
