# Supplementary material for: Potential marker genes for psoriasis revealed based on single-cell sequencing and Mendelian randomization analysis
Source: Front Genet. 2025 Nov 17;16:1634874. doi: 10.3389/fgene.2025.1634874 (PMC12665383; doi:10.3389/fgene.2025.1634874)
Supplement: Supplementary file 2 [file Table3.xlsx]

## Sheet: Sheet1
id.exposure	id.outcome	outcome	exposure	method	nsnp	b	se	pval	lo_ci	up_ci	or	or_lci95	or_uci95
ENSG00000171604	GCST90038681	Psoriasis	eqtl-a-ENSG00000171604	Inverse variance weighted	4	-0.00415006	0.000976239	2.12748e-05	-0.00606349	-0.00223664	0.995859	0.993955	0.997766
ENSG00000171604	GCST90038681	Psoriasis	eqtl-a-ENSG00000171604	MR Egger	4	-0.000682459	0.00313151	0.847696	-0.00682022	0.0054553	0.999318	0.993203	1.00547
ENSG00000171604	GCST90038681	Psoriasis	eqtl-a-ENSG00000171604	Weighted median	4	-0.00472115	0.00122806	0.000120847	-0.00712814	-0.00231415	0.99529	0.992897	0.997689
ENSG00000171604	GCST90038681	Psoriasis	eqtl-a-ENSG00000171604	Weighted mode	4	-0.00282974	0.00133454	0.124136	-0.00544543	-0.000214048	0.997174	0.994569	0.999786
