# Supplementary material for: Potential marker genes for psoriasis revealed based on single-cell sequencing and Mendelian randomization analysis
Source: Front Genet. 2025 Nov 17;16:1634874. doi: 10.3389/fgene.2025.1634874 (PMC12665383; doi:10.3389/fgene.2025.1634874)
Supplement: Supplementary file 4 [file Table9.xlsx]

## Sheet: Sheet1
	nsnp	b	pval	or	or_lci95	or_uci95	heterogeneity	leaveoneout
SLFN5	4	0.273162	0.957984	1.31411	5.07102e-05	34054.1	Pass	Fail
BIN2	4	2.89234	0.485552	18.0355	0.00531938	61149.8	Pass	Pass
KLRC1	4	3.21664	0.52526	24.9441	0.0012213	509464	Pass	Pass
CAPN12	4	5.54057	0.181562	254.822	0.0751665	863873	Pass	Pass
PRF1	4	6.94689	0.093917	1039.91	0.306793	3.52492e+06	Pass	Pass
KLRD1	4	7.30181	0.0976376	1482.98	0.262302	8.38437e+06	Pass	Pass
CXXC5	4	15.0433	0.000286039	3.41351e+06	1007.68	11563196578	Pass	Pass
