# Supplementary material for: Potential marker genes for psoriasis revealed based on single-cell sequencing and Mendelian randomization analysis
Source: Front Genet. 2025 Nov 17;16:1634874. doi: 10.3389/fgene.2025.1634874 (PMC12665383; doi:10.3389/fgene.2025.1634874)
Supplement: Supplementary file 13 [file Table6.xlsx]

## Sheet: Sheet1
id.exposure	id.outcome	outcome	exposure	method	nsnp	b	se	pval	lo_ci	up_ci	or	or_lci95	or_uci95
ENSG00000180644	GCST90038681	Psoriasis	eqtl-a-ENSG00000180644	Inverse variance weighted	3	-0.0045508	0.0019442	0.0192474	-0.00836143	-0.000740167	0.99546	0.991673	0.99926
ENSG00000180644	GCST90038681	Psoriasis	eqtl-a-ENSG00000180644	MR Egger	3	-0.00122159	0.00205146	0.658082	-0.00524245	0.00279927	0.998779	0.994771	1.0028
ENSG00000180644	GCST90038681	Psoriasis	eqtl-a-ENSG00000180644	Weighted median	3	-0.00413203	0.0014565	0.00455447	-0.00698677	-0.0012773	0.995876	0.993038	0.998724
ENSG00000180644	GCST90038681	Psoriasis	eqtl-a-ENSG00000180644	Weighted mode	3	-0.00304828	0.00175703	0.224893	-0.00649206	0.000395491	0.996956	0.993529	1.0004
