# Supplementary material for: Potential marker genes for psoriasis revealed based on single-cell sequencing and Mendelian randomization analysis
Source: Front Genet. 2025 Nov 17;16:1634874. doi: 10.3389/fgene.2025.1634874 (PMC12665383; doi:10.3389/fgene.2025.1634874)
Supplement: Supplementary file 14 [file Table4.xlsx]

## Sheet: Sheet1
id.exposure	id.outcome	outcome	exposure	method	nsnp	b	se	pval	lo_ci	up_ci	or	or_lci95	or_uci95
ENSG00000134545	GCST90038681	Psoriasis	eqtl-a-ENSG00000134545	Inverse variance weighted	5	-0.00170684	0.000465273	0.000243999	-0.00261878	-0.000794908	0.998295	0.997385	0.999205
ENSG00000134545	GCST90038681	Psoriasis	eqtl-a-ENSG00000134545	MR Egger	5	-0.00160967	0.000848455	0.154059	-0.00327264	5.32988e-05	0.998392	0.996733	1.00005
ENSG00000134545	GCST90038681	Psoriasis	eqtl-a-ENSG00000134545	Weighted median	5	-0.00167746	0.000494361	0.00069083	-0.00264641	-0.000708515	0.998324	0.997357	0.999292
ENSG00000134545	GCST90038681	Psoriasis	eqtl-a-ENSG00000134545	Weighted mode	5	-0.00171871	0.000551327	0.0356159	-0.00279931	-0.000638107	0.998283	0.997205	0.999362
