# Supplementary material for: Potential marker genes for psoriasis revealed based on single-cell sequencing and Mendelian randomization analysis
Source: Front Genet. 2025 Nov 17;16:1634874. doi: 10.3389/fgene.2025.1634874 (PMC12665383; doi:10.3389/fgene.2025.1634874)
Supplement: Supplementary file 15 [file Table1.xlsx]

## Sheet: Sheet1
id.exposure	id.outcome	outcome	exposure	method	nsnp	b	se	pval	lo_ci	up_ci	or	or_lci95	or_uci95
ENSG00000110934	GCST90038681	Psoriasis	eqtl-a-ENSG00000110934	Inverse variance weighted	3	0.00130444	0.000586542	0.0261514	0.000154821	0.00245407	1.00131	1.00015	1.00246
ENSG00000110934	GCST90038681	Psoriasis	eqtl-a-ENSG00000110934	MR Egger	3	0.00151828	0.00121533	0.429734	-0.000863769	0.00390034	1.00152	0.999137	1.00391
ENSG00000110934	GCST90038681	Psoriasis	eqtl-a-ENSG00000110934	Weighted median	3	0.00131985	0.000632441	0.0368956	8.02681e-05	0.00255944	1.00132	1.00008	1.00256
ENSG00000110934	GCST90038681	Psoriasis	eqtl-a-ENSG00000110934	Weighted mode	3	0.00134959	0.000675865	0.183936	2.48893e-05	0.00267428	1.00135	1.00002	1.00268
