# Supplementary material for: Potential marker genes for psoriasis revealed based on single-cell sequencing and Mendelian randomization analysis
Source: Front Genet. 2025 Nov 17;16:1634874. doi: 10.3389/fgene.2025.1634874 (PMC12665383; doi:10.3389/fgene.2025.1634874)
Supplement: Supplementary file 18 [file Table5.xlsx]

## Sheet: Sheet1
id.exposure	id.outcome	outcome	exposure	method	nsnp	b	se	pval	lo_ci	up_ci	or	or_lci95	or_uci95
ENSG00000134539	GCST90038681	Psoriasis	eqtl-a-ENSG00000134539	Inverse variance weighted	3	-0.00220907	0.000814043	0.00665363	-0.00380459	-0.000613545	0.997793	0.996203	0.999387
ENSG00000134539	GCST90038681	Psoriasis	eqtl-a-ENSG00000134539	MR Egger	3	-0.000541838	0.00101886	0.688839	-0.0025388	0.00145512	0.999458	0.997464	1.00146
ENSG00000134539	GCST90038681	Psoriasis	eqtl-a-ENSG00000134539	Weighted median	3	-0.00207723	0.000583886	0.000374253	-0.00322165	-0.000932818	0.997925	0.996784	0.999068
ENSG00000134539	GCST90038681	Psoriasis	eqtl-a-ENSG00000134539	Weighted mode	3	-0.00192821	0.000615855	0.0886553	-0.00313529	-0.000721134	0.998074	0.99687	0.999279
