# Supplementary material for: Potential marker genes for psoriasis revealed based on single-cell sequencing and Mendelian randomization analysis
Source: Front Genet. 2025 Nov 17;16:1634874. doi: 10.3389/fgene.2025.1634874 (PMC12665383; doi:10.3389/fgene.2025.1634874)
Supplement: Supplementary file 19 [file Table7.xlsx]

## Sheet: Sheet1
id.exposure	id.outcome	outcome	exposure	method	nsnp	b	se	pval	lo_ci	up_ci	or	or_lci95	or_uci95
ENSG00000166750	GCST90038681	Psoriasis	eqtl-a-ENSG00000166750	Inverse variance weighted	4	-0.00102975	0.000470967	0.0287812	-0.00195285	-0.00010666	0.998971	0.998049	0.999893
ENSG00000166750	GCST90038681	Psoriasis	eqtl-a-ENSG00000166750	MR Egger	4	-0.000326845	0.000901188	0.751584	-0.00209317	0.00143948	0.999673	0.997909	1.00144
ENSG00000166750	GCST90038681	Psoriasis	eqtl-a-ENSG00000166750	Weighted median	4	-0.000958184	0.000471413	0.0420953	-0.00188215	-3.42137e-05	0.999042	0.99812	0.999966
ENSG00000166750	GCST90038681	Psoriasis	eqtl-a-ENSG00000166750	Weighted mode	4	-0.000940669	0.000536216	0.177658	-0.00199165	0.000110315	0.99906	0.99801	1.00011
