# Supplementary material for: Potential marker genes for psoriasis revealed based on single-cell sequencing and Mendelian randomization analysis
Source: Front Genet. 2025 Nov 17;16:1634874. doi: 10.3389/fgene.2025.1634874 (PMC12665383; doi:10.3389/fgene.2025.1634874)
Supplement: Supplementary file 20 [file Table8.xlsx]

## Sheet: Sheet1
Gene	id.exposure	id.outcome	outcome	exposure	egger_intercept	se	p-val
BIN2	ENSG00000110934	GCST90038681	Psoriasis	eqtl-a-ENSG00000110934	-6.53311e-05	0.000325197	0.873785
CAPN12	ENSG00000182472	GCST90038681	Psoriasis	eqtl-a-ENSG00000182472	-0.000481879	0.000490868	0.381835
CXXC5	ENSG00000171604	GCST90038681	Psoriasis	eqtl-a-ENSG00000171604	-0.000411037	0.000352699	0.364046
KLRC1	ENSG00000134545	GCST90038681	Psoriasis	eqtl-a-ENSG00000134545	-2.73816e-05	0.000199932	0.899741
KLRD1	ENSG00000134539	GCST90038681	Psoriasis	eqtl-a-ENSG00000134539	-0.000511353	0.00025776	0.297239
PRF1	ENSG00000180644	GCST90038681	Psoriasis	eqtl-a-ENSG00000180644	-0.00049785	0.000238899	0.284828
SLFN5	ENSG00000166750	GCST90038681	Psoriasis	eqtl-a-ENSG00000166750	-0.000239137	0.000261393	0.456843
