# Supplementary material for: Potential marker genes for psoriasis revealed based on single-cell sequencing and Mendelian randomization analysis
Source: Front Genet. 2025 Nov 17;16:1634874. doi: 10.3389/fgene.2025.1634874 (PMC12665383; doi:10.3389/fgene.2025.1634874)
Supplement: Supplementary file 21 [file DataSheet1.csv]

row	column	cor	p
B cells naive	B cells naive	1	NA
B cells memory	B cells naive	-0.158550202	0.036655331
Plasma cells	B cells naive	0.009628373	0.899657161
T cells CD8	B cells naive	0.033709321	0.6587953
T cells CD4 memory resting	B cells naive	0.01625462	0.831419171
T cells CD4 memory activated	B cells naive	0.275884825	0.000228962
T cells follicular helper	B cells naive	0.175130905	0.02081203
T cells regulatory (Tregs)	B cells naive	0.08200988	0.282016428
T cells gamma delta	B cells naive	-0.014338296	0.851047915
NK cells resting	B cells naive	0.444266877	8.21E-10
NK cells activated	B cells naive	-0.171383394	0.023749097
Monocytes	B cells naive	0.382185692	1.95E-07
Macrophages M0	B cells naive	0.071956827	0.345395506
Macrophages M1	B cells naive	0.016592686	0.827966811
Macrophages M2	B cells naive	0.074358522	0.329492195
Dendritic cells resting	B cells naive	-0.33935439	4.63E-06
Dendritic cells activated	B cells naive	0.147083421	0.052778867
Mast cells resting	B cells naive	-0.324645898	1.24E-05
Mast cells activated	B cells naive	0.602026634	0
Neutrophils	B cells naive	0.254965245	0.000685604
B cells naive	B cells memory	-0.158550202	0.036655331
B cells memory	B cells memory	1	NA
Plasma cells	B cells memory	-0.006996966	0.926990277
T cells CD8	B cells memory	0.088940447	0.2431848
T cells CD4 memory resting	B cells memory	0.11662353	0.12539513
T cells CD4 memory activated	B cells memory	-0.059716863	0.433779394
T cells follicular helper	B cells memory	0.164831774	0.029742868
T cells regulatory (Tregs)	B cells memory	0.268471449	0.00034118
T cells gamma delta	B cells memory	-0.032605676	0.669297782
NK cells resting	B cells memory	0.037215302	0.625879826
NK cells activated	B cells memory	0.175083754	0.020846939
Monocytes	B cells memory	-0.061844234	0.417550673
Macrophages M0	B cells memory	0.184107374	0.015021365
Macrophages M1	B cells memory	-0.040994814	0.591207569
Macrophages M2	B cells memory	-0.30695308	3.79E-05
Dendritic cells resting	B cells memory	-0.072961132	0.338687207
Dendritic cells activated	B cells memory	0.169846936	0.025052546
Mast cells resting	B cells memory	-0.186043999	0.013975288
Mast cells activated	B cells memory	-0.055656911	0.465733137
Neutrophils	B cells memory	0.024759702	0.745712019
B cells naive	Plasma cells	0.009628373	0.899657161
B cells memory	Plasma cells	-0.006996966	0.926990277
Plasma cells	Plasma cells	1	NA
T cells CD8	Plasma cells	0.039491749	0.604891551
T cells CD4 memory resting	Plasma cells	-0.279684922	0.000185804
T cells CD4 memory activated	Plasma cells	-0.109115343	0.151789571
T cells follicular helper	Plasma cells	-0.205449262	0.006536051
T cells regulatory (Tregs)	Plasma cells	-0.247911767	0.000972886
T cells gamma delta	Plasma cells	-0.050218687	0.510492684
NK cells resting	Plasma cells	-0.093719366	0.218681381
NK cells activated	Plasma cells	-0.024172566	0.751542531
Monocytes	Plasma cells	-0.138671794	0.068023825
Macrophages M0	Plasma cells	-0.175069278	0.020857667
Macrophages M1	Plasma cells	-0.202115792	0.007483315
Macrophages M2	Plasma cells	-0.135085993	0.075532324
Dendritic cells resting	Plasma cells	0.362199649	9.06E-07
Dendritic cells activated	Plasma cells	-0.239837323	0.001434971
Mast cells resting	Plasma cells	0.222375968	0.003185809
Mast cells activated	Plasma cells	0.013070596	0.864084119
Neutrophils	Plasma cells	-0.077555596	0.309064098
B cells naive	T cells CD8	0.033709321	0.6587953
B cells memory	T cells CD8	0.088940447	0.2431848
Plasma cells	T cells CD8	0.039491749	0.604891551
T cells CD8	T cells CD8	1	NA
T cells CD4 memory resting	T cells CD8	-0.307190533	3.74E-05
T cells CD4 memory activated	T cells CD8	0.093191858	0.221296381
T cells follicular helper	T cells CD8	0.352983618	1.78E-06
T cells regulatory (Tregs)	T cells CD8	0.309376084	3.27E-05
T cells gamma delta	T cells CD8	-0.031563704	0.67927261
NK cells resting	T cells CD8	-0.006964287	0.927330327
NK cells activated	T cells CD8	-0.011483066	0.8804607
Monocytes	T cells CD8	0.287821254	0.000117602
Macrophages M0	T cells CD8	0.322173206	1.46E-05
Macrophages M1	T cells CD8	0.170193636	0.02475318
Macrophages M2	T cells CD8	-0.241490045	0.001326614
Dendritic cells resting	T cells CD8	-0.283461104	0.000150528
Dendritic cells activated	T cells CD8	0.258201838	0.000581962
Mast cells resting	T cells CD8	-0.426393504	4.45E-09
Mast cells activated	T cells CD8	0.124068035	0.102873026
Neutrophils	T cells CD8	-0.110020128	0.148402915
B cells naive	T cells CD4 memory resting	0.01625462	0.831419171
B cells memory	T cells CD4 memory resting	0.11662353	0.12539513
Plasma cells	T cells CD4 memory resting	-0.279684922	0.000185804
T cells CD8	T cells CD4 memory resting	-0.307190533	3.74E-05
T cells CD4 memory resting	T cells CD4 memory resting	1	NA
T cells CD4 memory activated	T cells CD4 memory resting	0.099233912	0.192653862
T cells follicular helper	T cells CD4 memory resting	0.005880718	0.938612775
T cells regulatory (Tregs)	T cells CD4 memory resting	0.095069782	0.212087455
T cells gamma delta	T cells CD4 memory resting	0.035805944	0.639027478
NK cells resting	T cells CD4 memory resting	-0.015414896	0.840008318
NK cells activated	T cells CD4 memory resting	-0.148554353	0.050428517
Monocytes	T cells CD4 memory resting	0.024235695	0.75091495
Macrophages M0	T cells CD4 memory resting	0.052354344	0.492653667
Macrophages M1	T cells CD4 memory resting	0.111769903	0.142016146
Macrophages M2	T cells CD4 memory resting	-0.170137901	0.024801098
Dendritic cells resting	T cells CD4 memory resting	-0.274132018	0.000251863
Dendritic cells activated	T cells CD4 memory resting	0.166025242	0.028563685
Mast cells resting	T cells CD4 memory resting	-0.289429517	0.000107258
Mast cells activated	T cells CD4 memory resting	0.05003038	0.512081504
Neutrophils	T cells CD4 memory resting	0.273481062	0.000260897
B cells naive	T cells CD4 memory activated	0.275884825	0.000228962
B cells memory	T cells CD4 memory activated	-0.059716863	0.433779394
Plasma cells	T cells CD4 memory activated	-0.109115343	0.151789571
T cells CD8	T cells CD4 memory activated	0.093191858	0.221296381
T cells CD4 memory resting	T cells CD4 memory activated	0.099233912	0.192653862
T cells CD4 memory activated	T cells CD4 memory activated	1	NA
T cells follicular helper	T cells CD4 memory activated	0.205149999	0.006616495
T cells regulatory (Tregs)	T cells CD4 memory activated	-0.086344616	0.257268249
T cells gamma delta	T cells CD4 memory activated	-0.031372804	0.681106219
NK cells resting	T cells CD4 memory activated	0.19295693	0.010742969
NK cells activated	T cells CD4 memory activated	-0.256510736	0.00063416
Monocytes	T cells CD4 memory activated	0.135720288	0.07415738
Macrophages M0	T cells CD4 memory activated	-0.062028952	0.416158486
Macrophages M1	T cells CD4 memory activated	0.005312131	0.944538111
Macrophages M2	T cells CD4 memory activated	0.033352986	0.662179089
Dendritic cells resting	T cells CD4 memory activated	-0.215871427	0.004225399
Dendritic cells activated	T cells CD4 memory activated	0.282422818	0.000159547
Mast cells resting	T cells CD4 memory activated	-0.257899181	0.000591003
Mast cells activated	T cells CD4 memory activated	0.226148812	0.002694674
Neutrophils	T cells CD4 memory activated	0.12147492	0.110325106
B cells naive	T cells follicular helper	0.175130905	0.02081203
B cells memory	T cells follicular helper	0.164831774	0.029742868
Plasma cells	T cells follicular helper	-0.205449262	0.006536051
T cells CD8	T cells follicular helper	0.352983618	1.78E-06
T cells CD4 memory resting	T cells follicular helper	0.005880718	0.938612775
T cells CD4 memory activated	T cells follicular helper	0.205149999	0.006616495
T cells follicular helper	T cells follicular helper	1	NA
T cells regulatory (Tregs)	T cells follicular helper	0.321679459	1.50E-05
T cells gamma delta	T cells follicular helper	0.03105104	0.684201005
NK cells resting	T cells follicular helper	0.225051171	0.002829963
NK cells activated	T cells follicular helper	-0.193640635	0.010462288
Monocytes	T cells follicular helper	0.127071548	0.094743883
Macrophages M0	T cells follicular helper	0.377020102	2.93E-07
Macrophages M1	T cells follicular helper	0.390886068	9.68E-08
Macrophages M2	T cells follicular helper	-0.097524262	0.200469522
Dendritic cells resting	T cells follicular helper	-0.449730446	4.80E-10
Dendritic cells activated	T cells follicular helper	0.60856939	0
Mast cells resting	T cells follicular helper	-0.692718914	0
Mast cells activated	T cells follicular helper	0.178573325	0.018396109
Neutrophils	T cells follicular helper	0.174047253	0.02162721
B cells naive	T cells regulatory (Tregs)	0.08200988	0.282016428
B cells memory	T cells regulatory (Tregs)	0.268471449	0.00034118
Plasma cells	T cells regulatory (Tregs)	-0.247911767	0.000972886
T cells CD8	T cells regulatory (Tregs)	0.309376084	3.27E-05
T cells CD4 memory resting	T cells regulatory (Tregs)	0.095069782	0.212087455
T cells CD4 memory activated	T cells regulatory (Tregs)	-0.086344616	0.257268249
T cells follicular helper	T cells regulatory (Tregs)	0.321679459	1.50E-05
T cells regulatory (Tregs)	T cells regulatory (Tregs)	1	NA
T cells gamma delta	T cells regulatory (Tregs)	-0.020791315	0.785384477
NK cells resting	T cells regulatory (Tregs)	0.186502525	0.013737153
NK cells activated	T cells regulatory (Tregs)	0.056876923	0.455997199
Monocytes	T cells regulatory (Tregs)	0.140935899	0.063604514
Macrophages M0	T cells regulatory (Tregs)	0.370835671	4.72E-07
Macrophages M1	T cells regulatory (Tregs)	0.059035252	0.439054538
Macrophages M2	T cells regulatory (Tregs)	-0.295009821	7.76E-05
Dendritic cells resting	T cells regulatory (Tregs)	-0.306222141	3.97E-05
Dendritic cells activated	T cells regulatory (Tregs)	0.197722822	0.008917144
Mast cells resting	T cells regulatory (Tregs)	-0.439844795	1.26E-09
Mast cells activated	T cells regulatory (Tregs)	0.083572628	0.272915996
Neutrophils	T cells regulatory (Tregs)	0.045463293	0.551383916
B cells naive	T cells gamma delta	-0.014338296	0.851047915
B cells memory	T cells gamma delta	-0.032605676	0.669297782
Plasma cells	T cells gamma delta	-0.050218687	0.510492684
T cells CD8	T cells gamma delta	-0.031563704	0.67927261
T cells CD4 memory resting	T cells gamma delta	0.035805944	0.639027478
T cells CD4 memory activated	T cells gamma delta	-0.031372804	0.681106219
T cells follicular helper	T cells gamma delta	0.03105104	0.684201005
T cells regulatory (Tregs)	T cells gamma delta	-0.020791315	0.785384477
T cells gamma delta	T cells gamma delta	1	NA
NK cells resting	T cells gamma delta	-0.037555419	0.622724319
NK cells activated	T cells gamma delta	-0.107168432	0.159274326
Monocytes	T cells gamma delta	-0.014932185	0.844954377
Macrophages M0	T cells gamma delta	-0.019045187	0.803024209
Macrophages M1	T cells gamma delta	0.024049367	0.752767754
Macrophages M2	T cells gamma delta	0.125619457	0.098607933
Dendritic cells resting	T cells gamma delta	-0.026403599	0.729464974
Dendritic cells activated	T cells gamma delta	0.054477087	0.475256228
Mast cells resting	T cells gamma delta	-0.045859252	0.54791913
Mast cells activated	T cells gamma delta	-0.018627922	0.807254638
Neutrophils	T cells gamma delta	-0.054155898	0.477866966
B cells naive	NK cells resting	0.444266877	8.21E-10
B cells memory	NK cells resting	0.037215302	0.625879826
Plasma cells	NK cells resting	-0.093719366	0.218681381
T cells CD8	NK cells resting	-0.006964287	0.927330327
T cells CD4 memory resting	NK cells resting	-0.015414896	0.840008318
T cells CD4 memory activated	NK cells resting	0.19295693	0.010742969
T cells follicular helper	NK cells resting	0.225051171	0.002829963
T cells regulatory (Tregs)	NK cells resting	0.186502525	0.013737153
T cells gamma delta	NK cells resting	-0.037555419	0.622724319
NK cells resting	NK cells resting	1	NA
NK cells activated	NK cells resting	-0.345982904	2.92E-06
Monocytes	NK cells resting	0.169570019	0.025293883
Macrophages M0	NK cells resting	0.211473379	0.005091755
Macrophages M1	NK cells resting	-0.043850093	0.56560936
Macrophages M2	NK cells resting	-0.027576529	0.717945291
Dendritic cells resting	NK cells resting	-0.286990496	0.000123304
Dendritic cells activated	NK cells resting	0.190340491	0.011879325
Mast cells resting	NK cells resting	-0.241510324	0.001325332
Mast cells activated	NK cells resting	0.446612443	6.53E-10
Neutrophils	NK cells resting	0.333344874	6.97E-06
B cells naive	NK cells activated	-0.171383394	0.023749097
B cells memory	NK cells activated	0.175083754	0.020846939
Plasma cells	NK cells activated	-0.024172566	0.751542531
T cells CD8	NK cells activated	-0.011483066	0.8804607
T cells CD4 memory resting	NK cells activated	-0.148554353	0.050428517
T cells CD4 memory activated	NK cells activated	-0.256510736	0.00063416
T cells follicular helper	NK cells activated	-0.193640635	0.010462288
T cells regulatory (Tregs)	NK cells activated	0.056876923	0.455997199
T cells gamma delta	NK cells activated	-0.107168432	0.159274326
NK cells resting	NK cells activated	-0.345982904	2.92E-06
NK cells activated	NK cells activated	1	NA
Monocytes	NK cells activated	0.030700666	0.687576958
Macrophages M0	NK cells activated	-0.003176521	0.966818149
Macrophages M1	NK cells activated	-0.053440043	0.483713548
Macrophages M2	NK cells activated	-0.098239183	0.197173806
Dendritic cells resting	NK cells activated	0.028711641	0.706857204
Dendritic cells activated	NK cells activated	-0.169525422	0.025332936
Mast cells resting	NK cells activated	0.159818168	0.035160026
Mast cells activated	NK cells activated	-0.190760129	0.011690244
Neutrophils	NK cells activated	-0.20196434	0.007529113
B cells naive	Monocytes	0.382185692	1.95E-07
B cells memory	Monocytes	-0.061844234	0.417550673
Plasma cells	Monocytes	-0.138671794	0.068023825
T cells CD8	Monocytes	0.287821254	0.000117602
T cells CD4 memory resting	Monocytes	0.024235695	0.75091495
T cells CD4 memory activated	Monocytes	0.135720288	0.07415738
T cells follicular helper	Monocytes	0.127071548	0.094743883
T cells regulatory (Tregs)	Monocytes	0.140935899	0.063604514
T cells gamma delta	Monocytes	-0.014932185	0.844954377
NK cells resting	Monocytes	0.169570019	0.025293883
NK cells activated	Monocytes	0.030700666	0.687576958
Monocytes	Monocytes	1	NA
Macrophages M0	Monocytes	-0.006808005	0.928956739
Macrophages M1	Monocytes	0.072126501	0.344256304
Macrophages M2	Monocytes	-0.148444387	0.050601169
Dendritic cells resting	Monocytes	-0.455949415	2.58E-10
Dendritic cells activated	Monocytes	0.366276099	6.68E-07
Mast cells resting	Monocytes	-0.391799699	8.98E-08
Mast cells activated	Monocytes	0.274766682	0.000243335
Neutrophils	Monocytes	0.250232776	0.000868001
B cells naive	Macrophages M0	0.071956827	0.345395506
B cells memory	Macrophages M0	0.184107374	0.015021365
Plasma cells	Macrophages M0	-0.175069278	0.020857667
T cells CD8	Macrophages M0	0.322173206	1.46E-05
T cells CD4 memory resting	Macrophages M0	0.052354344	0.492653667
T cells CD4 memory activated	Macrophages M0	-0.062028952	0.416158486
T cells follicular helper	Macrophages M0	0.377020102	2.93E-07
T cells regulatory (Tregs)	Macrophages M0	0.370835671	4.72E-07
T cells gamma delta	Macrophages M0	-0.019045187	0.803024209
NK cells resting	Macrophages M0	0.211473379	0.005091755
NK cells activated	Macrophages M0	-0.003176521	0.966818149
Monocytes	Macrophages M0	-0.006808005	0.928956739
Macrophages M0	Macrophages M0	1	NA
Macrophages M1	Macrophages M0	0.211449862	0.005096786
Macrophages M2	Macrophages M0	-0.219672017	0.003586082
Dendritic cells resting	Macrophages M0	-0.407791456	2.34E-08
Dendritic cells activated	Macrophages M0	0.177618333	0.019040633
Mast cells resting	Macrophages M0	-0.421397962	7.02E-09
Mast cells activated	Macrophages M0	0.094941431	0.212707986
Neutrophils	Macrophages M0	-0.073415339	0.335680719
B cells naive	Macrophages M1	0.016592686	0.827966811
B cells memory	Macrophages M1	-0.040994814	0.591207569
Plasma cells	Macrophages M1	-0.202115792	0.007483315
T cells CD8	Macrophages M1	0.170193636	0.02475318
T cells CD4 memory resting	Macrophages M1	0.111769903	0.142016146
T cells CD4 memory activated	Macrophages M1	0.005312131	0.944538111
T cells follicular helper	Macrophages M1	0.390886068	9.68E-08
T cells regulatory (Tregs)	Macrophages M1	0.059035252	0.439054538
T cells gamma delta	Macrophages M1	0.024049367	0.752767754
NK cells resting	Macrophages M1	-0.043850093	0.56560936
NK cells activated	Macrophages M1	-0.053440043	0.483713548
Monocytes	Macrophages M1	0.072126501	0.344256304
Macrophages M0	Macrophages M1	0.211449862	0.005096786
Macrophages M1	Macrophages M1	1	NA
Macrophages M2	Macrophages M1	-0.024336913	0.749909061
Dendritic cells resting	Macrophages M1	-0.335473713	6.04E-06
Dendritic cells activated	Macrophages M1	0.035426419	0.642587528
Mast cells resting	Macrophages M1	-0.295826181	7.40E-05
Mast cells activated	Macrophages M1	0.022080878	0.772426289
Neutrophils	Macrophages M1	0.01114411	0.883964104
B cells naive	Macrophages M2	0.074358522	0.329492195
B cells memory	Macrophages M2	-0.30695308	3.79E-05
Plasma cells	Macrophages M2	-0.135085993	0.075532324
T cells CD8	Macrophages M2	-0.241490045	0.001326614
T cells CD4 memory resting	Macrophages M2	-0.170137901	0.024801098
T cells CD4 memory activated	Macrophages M2	0.033352986	0.662179089
T cells follicular helper	Macrophages M2	-0.097524262	0.200469522
T cells regulatory (Tregs)	Macrophages M2	-0.295009821	7.76E-05
T cells gamma delta	Macrophages M2	0.125619457	0.098607933
NK cells resting	Macrophages M2	-0.027576529	0.717945291
NK cells activated	Macrophages M2	-0.098239183	0.197173806
Monocytes	Macrophages M2	-0.148444387	0.050601169
Macrophages M0	Macrophages M2	-0.219672017	0.003586082
Macrophages M1	Macrophages M2	-0.024336913	0.749909061
Macrophages M2	Macrophages M2	1	NA
Dendritic cells resting	Macrophages M2	-0.10310119	0.17579822
Dendritic cells activated	Macrophages M2	-0.075032084	0.325117873
Mast cells resting	Macrophages M2	0.002391193	0.975018566
Mast cells activated	Macrophages M2	-0.085943354	0.259494328
Neutrophils	Macrophages M2	0.00434873	0.954584634
B cells naive	Dendritic cells resting	-0.33935439	4.63E-06
B cells memory	Dendritic cells resting	-0.072961132	0.338687207
Plasma cells	Dendritic cells resting	0.362199649	9.06E-07
T cells CD8	Dendritic cells resting	-0.283461104	0.000150528
T cells CD4 memory resting	Dendritic cells resting	-0.274132018	0.000251863
T cells CD4 memory activated	Dendritic cells resting	-0.215871427	0.004225399
T cells follicular helper	Dendritic cells resting	-0.449730446	4.80E-10
T cells regulatory (Tregs)	Dendritic cells resting	-0.306222141	3.97E-05
T cells gamma delta	Dendritic cells resting	-0.026403599	0.729464974
NK cells resting	Dendritic cells resting	-0.286990496	0.000123304
NK cells activated	Dendritic cells resting	0.028711641	0.706857204
Monocytes	Dendritic cells resting	-0.455949415	2.58E-10
Macrophages M0	Dendritic cells resting	-0.407791456	2.34E-08
Macrophages M1	Dendritic cells resting	-0.335473713	6.04E-06
Macrophages M2	Dendritic cells resting	-0.10310119	0.17579822
Dendritic cells resting	Dendritic cells resting	1	NA
Dendritic cells activated	Dendritic cells resting	-0.516062083	3.15E-13
Mast cells resting	Dendritic cells resting	0.525977042	9.13E-14
Mast cells activated	Dendritic cells resting	-0.244944999	0.001123876
Neutrophils	Dendritic cells resting	-0.328297068	9.76E-06
B cells naive	Dendritic cells activated	0.147083421	0.052778867
B cells memory	Dendritic cells activated	0.169846936	0.025052546
Plasma cells	Dendritic cells activated	-0.239837323	0.001434971
T cells CD8	Dendritic cells activated	0.258201838	0.000581962
T cells CD4 memory resting	Dendritic cells activated	0.166025242	0.028563685
T cells CD4 memory activated	Dendritic cells activated	0.282422818	0.000159547
T cells follicular helper	Dendritic cells activated	0.60856939	0
T cells regulatory (Tregs)	Dendritic cells activated	0.197722822	0.008917144
T cells gamma delta	Dendritic cells activated	0.054477087	0.475256228
NK cells resting	Dendritic cells activated	0.190340491	0.011879325
NK cells activated	Dendritic cells activated	-0.169525422	0.025332936
Monocytes	Dendritic cells activated	0.366276099	6.68E-07
Macrophages M0	Dendritic cells activated	0.177618333	0.019040633
Macrophages M1	Dendritic cells activated	0.035426419	0.642587528
Macrophages M2	Dendritic cells activated	-0.075032084	0.325117873
Dendritic cells resting	Dendritic cells activated	-0.516062083	3.15E-13
Dendritic cells activated	Dendritic cells activated	1	NA
Mast cells resting	Dendritic cells activated	-0.694822317	0
Mast cells activated	Dendritic cells activated	0.054838441	0.472328319
Neutrophils	Dendritic cells activated	0.305118132	4.24E-05
B cells naive	Mast cells resting	-0.324645898	1.24E-05
B cells memory	Mast cells resting	-0.186043999	0.013975288
Plasma cells	Mast cells resting	0.222375968	0.003185809
T cells CD8	Mast cells resting	-0.426393504	4.45E-09
T cells CD4 memory resting	Mast cells resting	-0.289429517	0.000107258
T cells CD4 memory activated	Mast cells resting	-0.257899181	0.000591003
T cells follicular helper	Mast cells resting	-0.692718914	0
T cells regulatory (Tregs)	Mast cells resting	-0.439844795	1.26E-09
T cells gamma delta	Mast cells resting	-0.045859252	0.54791913
NK cells resting	Mast cells resting	-0.241510324	0.001325332
NK cells activated	Mast cells resting	0.159818168	0.035160026
Monocytes	Mast cells resting	-0.391799699	8.98E-08
Macrophages M0	Mast cells resting	-0.421397962	7.02E-09
Macrophages M1	Mast cells resting	-0.295826181	7.40E-05
Macrophages M2	Mast cells resting	0.002391193	0.975018566
Dendritic cells resting	Mast cells resting	0.525977042	9.13E-14
Dendritic cells activated	Mast cells resting	-0.694822317	0
Mast cells resting	Mast cells resting	1	NA
Mast cells activated	Mast cells resting	-0.287097129	0.000122558
Neutrophils	Mast cells resting	-0.31611081	2.15E-05
B cells naive	Mast cells activated	0.602026634	0
B cells memory	Mast cells activated	-0.055656911	0.465733137
Plasma cells	Mast cells activated	0.013070596	0.864084119
T cells CD8	Mast cells activated	0.124068035	0.102873026
T cells CD4 memory resting	Mast cells activated	0.05003038	0.512081504
T cells CD4 memory activated	Mast cells activated	0.226148812	0.002694674
T cells follicular helper	Mast cells activated	0.178573325	0.018396109
T cells regulatory (Tregs)	Mast cells activated	0.083572628	0.272915996
T cells gamma delta	Mast cells activated	-0.018627922	0.807254638
NK cells resting	Mast cells activated	0.446612443	6.53E-10
NK cells activated	Mast cells activated	-0.190760129	0.011690244
Monocytes	Mast cells activated	0.274766682	0.000243335
Macrophages M0	Mast cells activated	0.094941431	0.212707986
Macrophages M1	Mast cells activated	0.022080878	0.772426289
Macrophages M2	Mast cells activated	-0.085943354	0.259494328
Dendritic cells resting	Mast cells activated	-0.244944999	0.001123876
Dendritic cells activated	Mast cells activated	0.054838441	0.472328319
Mast cells resting	Mast cells activated	-0.287097129	0.000122558
Mast cells activated	Mast cells activated	1	NA
Neutrophils	Mast cells activated	0.414540481	1.30E-08
B cells naive	Neutrophils	0.254965245	0.000685604
B cells memory	Neutrophils	0.024759702	0.745712019
Plasma cells	Neutrophils	-0.077555596	0.309064098
T cells CD8	Neutrophils	-0.110020128	0.148402915
T cells CD4 memory resting	Neutrophils	0.273481062	0.000260897
T cells CD4 memory activated	Neutrophils	0.12147492	0.110325106
T cells follicular helper	Neutrophils	0.174047253	0.02162721
T cells regulatory (Tregs)	Neutrophils	0.045463293	0.551383916
T cells gamma delta	Neutrophils	-0.054155898	0.477866966
NK cells resting	Neutrophils	0.333344874	6.97E-06
NK cells activated	Neutrophils	-0.20196434	0.007529113
Monocytes	Neutrophils	0.250232776	0.000868001
Macrophages M0	Neutrophils	-0.073415339	0.335680719
Macrophages M1	Neutrophils	0.01114411	0.883964104
Macrophages M2	Neutrophils	0.00434873	0.954584634
Dendritic cells resting	Neutrophils	-0.328297068	9.76E-06
Dendritic cells activated	Neutrophils	0.305118132	4.24E-05
Mast cells resting	Neutrophils	-0.31611081	2.15E-05
Mast cells activated	Neutrophils	0.414540481	1.30E-08
Neutrophils	Neutrophils	1	NA
