# Supplementary material for: Potential marker genes for psoriasis revealed based on single-cell sequencing and Mendelian randomization analysis
Source: Front Genet. 2025 Nov 17;16:1634874. doi: 10.3389/fgene.2025.1634874 (PMC12665383; doi:10.3389/fgene.2025.1634874)
Supplement: Supplementary file 22 [file DataSheet2.csv]

gene	immune_cells	cor	p.value
KLRC1	B cells naive	0.146059844	0.054467384
KLRC1	B cells memory	-0.095723354	0.208947787
KLRC1	Plasma cells	-0.188223507	0.012874757
KLRC1	T cells CD8	0.090354249	0.235744472
KLRC1	T cells CD4 memory resting	0.097752896	0.199411234
KLRC1	T cells CD4 memory activated	0.159533857	0.035490746
KLRC1	T cells follicular helper	0.280704543	0.000175587
KLRC1	T cells regulatory (Tregs)	-0.027103927	0.722579377
KLRC1	T cells gamma delta	-0.070200221	0.357329141
KLRC1	NK cells resting	0.050664346	0.506742689
KLRC1	NK cells activated	-0.027727715	0.716465004
KLRC1	Monocytes	0.310595713	3.03E-05
KLRC1	Macrophages M0	-0.035115594	0.645509238
KLRC1	Macrophages M1	0.322852948	1.39E-05
KLRC1	Macrophages M2	0.13565563	0.074296602
KLRC1	Dendritic cells resting	-0.319735077	1.70E-05
KLRC1	Dendritic cells activated	0.324998648	1.21E-05
KLRC1	Mast cells resting	-0.345272028	3.07E-06
KLRC1	Mast cells activated	0.057173194	0.453650137
KLRC1	Neutrophils	0.218434558	0.003783956
KLRD1	B cells naive	0.142075657	0.061470426
KLRD1	B cells memory	-0.048431499	0.525674198
KLRD1	Plasma cells	-0.04353815	0.568380146
KLRD1	T cells CD8	0.097908029	0.198695473
KLRD1	T cells CD4 memory resting	0.198089263	0.008788864
KLRD1	T cells CD4 memory activated	0.289106717	0.000109263
KLRD1	T cells follicular helper	0.184572444	0.014764106
KLRD1	T cells regulatory (Tregs)	0.006609931	0.931018509
KLRD1	T cells gamma delta	0.032860437	0.666867645
KLRD1	NK cells resting	0.06662424	0.382406595
KLRD1	NK cells activated	-0.003183657	0.966743653
KLRD1	Monocytes	0.263944162	0.000432876
KLRD1	Macrophages M0	0.014650195	0.84784659
KLRD1	Macrophages M1	0.303598452	4.65E-05
KLRD1	Macrophages M2	0.074485156	0.328666922
KLRD1	Dendritic cells resting	-0.330378326	8.50E-06
KLRD1	Dendritic cells activated	0.221950106	0.003246045
KLRD1	Mast cells resting	-0.359989866	1.07E-06
KLRD1	Mast cells activated	0.131726429	0.083162366
KLRD1	Neutrophils	0.304562222	4.39E-05
CAPN12	B cells naive	-0.065862143	0.387886054
CAPN12	B cells memory	-0.059439982	0.435917844
CAPN12	Plasma cells	0.012632287	0.868600134
CAPN12	T cells CD8	-0.165284919	0.02929035
CAPN12	T cells CD4 memory resting	0.063604104	0.404397567
CAPN12	T cells CD4 memory activated	0.138407941	0.068554743
CAPN12	T cells follicular helper	-0.053502935	0.483198357
CAPN12	T cells regulatory (Tregs)	-0.246587648	0.001037813
CAPN12	T cells gamma delta	-0.043485111	0.568851895
CAPN12	NK cells resting	-0.145281469	0.055781099
CAPN12	NK cells activated	0.035331995	0.643474524
CAPN12	Monocytes	-0.221540267	0.003304983
CAPN12	Macrophages M0	-0.26250565	0.00046648
CAPN12	Macrophages M1	0.102473695	0.178456451
CAPN12	Macrophages M2	-0.014953394	0.844736937
CAPN12	Dendritic cells resting	0.174713017	0.021123187
CAPN12	Dendritic cells activated	-0.057829403	0.448475775
CAPN12	Mast cells resting	0.157713093	0.037671678
CAPN12	Mast cells activated	-0.076970057	0.31274202
CAPN12	Neutrophils	0.091403227	0.230328262
CXXC5	B cells naive	-0.179896021	0.01753473
CXXC5	B cells memory	-0.164575338	0.030001579
CXXC5	Plasma cells	0.098451231	0.196203886
CXXC5	T cells CD8	-0.144375379	0.057343211
CXXC5	T cells CD4 memory resting	-0.153713757	0.042861166
CXXC5	T cells CD4 memory activated	-0.228778609	0.002394053
CXXC5	T cells follicular helper	-0.540101204	1.46E-14
CXXC5	T cells regulatory (Tregs)	-0.041230275	0.589076759
CXXC5	T cells gamma delta	-0.133814088	0.078351533
CXXC5	NK cells resting	-0.138577292	0.068213592
CXXC5	NK cells activated	0.269970103	0.000315038
CXXC5	Monocytes	-0.251808314	0.000802837
CXXC5	Macrophages M0	-0.020404842	0.789279643
CXXC5	Macrophages M1	-0.316810102	2.05E-05
CXXC5	Macrophages M2	0.048343352	0.526428852
CXXC5	Dendritic cells resting	0.391357683	9.31E-08
CXXC5	Dendritic cells activated	-0.608189616	5.56E-19
CXXC5	Mast cells resting	0.488472347	8.04E-12
CXXC5	Mast cells activated	-0.114582703	0.13219083
CXXC5	Neutrophils	-0.359175146	1.13E-06
PRF1	B cells naive	0.242628518	0.001256383
PRF1	B cells memory	0.073504565	0.335092121
PRF1	Plasma cells	-0.15669804	0.038935853
PRF1	T cells CD8	0.450942584	4.26E-10
PRF1	T cells CD4 memory resting	0.137876757	0.069633814
PRF1	T cells CD4 memory activated	0.2493046	0.000908631
PRF1	T cells follicular helper	0.359795356	1.08E-06
PRF1	T cells regulatory (Tregs)	0.321715904	1.50E-05
PRF1	T cells gamma delta	-0.007296636	0.923872603
PRF1	NK cells resting	0.138580726	0.068206689
PRF1	NK cells activated	0.02921571	0.701952856
PRF1	Monocytes	0.384208222	1.66E-07
PRF1	Macrophages M0	0.195073788	0.009894839
PRF1	Macrophages M1	0.32784215	1.01E-05
PRF1	Macrophages M2	-0.049741059	0.514527597
PRF1	Dendritic cells resting	-0.47944709	2.18E-11
PRF1	Dendritic cells activated	0.37779475	2.76E-07
PRF1	Mast cells resting	-0.588163236	1.42E-17
PRF1	Mast cells activated	0.208748049	0.005705399
PRF1	Neutrophils	0.140162549	0.0650868
BIN2	B cells naive	0.166766766	0.027851326
BIN2	B cells memory	0.026894101	0.724640071
BIN2	Plasma cells	-0.107732563	0.15707764
BIN2	T cells CD8	0.123441801	0.104635298
BIN2	T cells CD4 memory resting	0.28303446	0.000154175
BIN2	T cells CD4 memory activated	0.344600082	3.22E-06
BIN2	T cells follicular helper	0.21074892	0.005248821
BIN2	T cells regulatory (Tregs)	-0.026204102	0.731430414
BIN2	T cells gamma delta	0.046519466	0.542165839
BIN2	NK cells resting	0.013964306	0.854889763
BIN2	NK cells activated	-0.114088721	0.133877482
BIN2	Monocytes	0.227056338	0.002587272
BIN2	Macrophages M0	-0.023382058	0.759414833
BIN2	Macrophages M1	0.285170195	0.000136711
BIN2	Macrophages M2	0.095597434	0.20955008
BIN2	Dendritic cells resting	-0.358973623	1.15E-06
BIN2	Dendritic cells activated	0.310252152	3.10E-05
BIN2	Mast cells resting	-0.387213522	1.30E-07
BIN2	Mast cells activated	0.103893631	0.172483208
BIN2	Neutrophils	0.234472386	0.001844817
SLFN5	B cells naive	0.188802703	0.012595393
SLFN5	B cells memory	-0.140300917	0.064819535
SLFN5	Plasma cells	-0.07192662	0.345598571
SLFN5	T cells CD8	-0.128399899	0.091315362
SLFN5	T cells CD4 memory resting	0.30215539	5.08E-05
SLFN5	T cells CD4 memory activated	0.39570445	6.51E-08
SLFN5	T cells follicular helper	0.137918425	0.069548672
SLFN5	T cells regulatory (Tregs)	-0.199664683	0.008255785
SLFN5	T cells gamma delta	0.086904594	0.254183665
SLFN5	NK cells resting	0.02195954	0.773642945
SLFN5	NK cells activated	-0.329711236	8.88E-06
SLFN5	Monocytes	0.179040574	0.018087719
SLFN5	Macrophages M0	-0.086258975	0.25774225
SLFN5	Macrophages M1	0.237054383	0.001635844
SLFN5	Macrophages M2	0.154504631	0.041789922
SLFN5	Dendritic cells resting	-0.362929697	8.58E-07
SLFN5	Dendritic cells activated	0.271357888	0.000292498
SLFN5	Mast cells resting	-0.167932227	0.026762402
SLFN5	Mast cells activated	0.061314563	0.421557772
SLFN5	Neutrophils	0.253664432	0.000731855
